# Supplementary material for: Weathering the storm: Do arctic blizzards cause repeatable changes in stress physiology and body condition in breeding songbirds?
Source: Gen Comp Endocrinol. 2018 Oct 1;267:183–92. doi: 10.1016/j.ygcen.2018.07.004 (PMC6127033; doi:10.1016/j.ygcen.2018.07.004)
Supplement: Supplementary data 1 [file mmc1.xml]

<?xml version="1.0" encoding="UTF-8" standalone="no"?><data:data><datasets><author>jskrause@ucdavis.edu</author><type>0</type><dataset><value>1</value><reason>Data will be made available on request</reason><comments/></dataset></datasets></data:data>
